# Supplementary material for: Association between Statin Use and Survival in Cancer Patients with Brain Metastasis: Retrospective Analysis from the Chinese Population
Source: Pharmaceuticals (Basel). 2022 Nov 26;15(12):1474. doi: 10.3390/ph15121474 (PMC9781124; doi:10.3390/ph15121474)
Supplement: Supplementary file 1 [file pharmaceuticals-15-01474-s001.zip]

Archive with 2 entries (2 files):
- Figure S1.tif
- supplementary Table S1.pdf
